# Supplementary material for: Targeting the Highly Expressed microRNA miR-146b with CRISPR/Cas9n Gene Editing System in Thyroid Cancer
Source: Int J Mol Sci. 2021 Jul 27;22(15):7992. doi: 10.3390/ijms22157992 (PMC8348963; doi:10.3390/ijms22157992)
Supplement: Supplementary file 1 [file ijms-22-07992-s001.zip]

Archive with 5 entries (4 files):
- Ab1 sequencing files (KTC2-CTR, KTC2-Cl1 and KTC2-Cl3)/
- Ab1 sequencing files (KTC2-CTR, KTC2-Cl1 and KTC2-Cl3)/KTC2-Cl1.ab1
- Ab1 sequencing files (KTC2-CTR, KTC2-Cl1 and KTC2-Cl3)/KTC2-Cl3.ab1
- Ab1 sequencing files (KTC2-CTR, KTC2-Cl1 and KTC2-Cl3)/KTC2-CTR.ab1
- Supplementary Figures S1-S5 and Table S1.pdf
